# Supplementary material for: Integrative analysis of miRNA and gene expression reveals regulatory networks in tamoxifen-resistant breast cancer
Source: Oncotarget. 2016 Aug 9;7(35):57239–53. doi: 10.18632/oncotarget.11136 (PMC5302986; doi:10.18632/oncotarget.11136)
Supplement: Supplementary file 2 [file oncotarget-07-57239-s002.xlsx]

## Sheet: Supp Table 3
Supplemental Table 3: List of miRNAs with altered expression in TamR cell lines as detected by smallRNAseq.
The miRNAs were selected based on their log-fold changes (absolute log-fold change ≥0.7)
Cell line (relative to MCF7 cell line)	Differentially expressed miRNAs
TamR1	let-7e, let-7f-1*, let-7f-2*, let-7g*, let-7i*, miR-1, miR-1201, miR-1227, miR-124, miR-1244, miR-129-5p, miR-130b, miR-130b*, miR-132, miR-132*, miR-135a, miR-135b*, miR-138, miR-140-3p, miR-140-5p, miR-142-5p, miR-146b-3p, miR-148a*, miR-148b, miR-152, miR-155, miR-15a, miR-15b*, miR-17*, miR-181c, miR-181c*, miR-185*, miR-188-5p, miR-190, miR-190b, miR-195*, miR-196a, miR-196b, miR-1972, miR-1…
TamR4	let-7b*, let-7c, let-7d*, let-7e, let-7f-1*, let-7f-2*, let-7g*, miR-1, miR-101, miR-103-2*, miR-107, miR-1179, miR-1201, miR-1227, miR-1237, miR-1244, miR-1254, miR-1259, miR-125a-5p, miR-126*, miR-1271, miR-129-3p, miR-129-5p, miR-1296, miR-130b*, miR-135a, miR-135b*, miR-140-5p, miR-141, miR-143, miR-148a*, miR-149, miR-152, miR-1538, miR-15a, miR-181c, miR-181c*, miR-181d, miR-182*, miR-183, …
TamR8	let-7a, let-7a*, let-7b*, let-7d, let-7e, let-7f-1*, let-7f-2*, let-7g*, let-7i*, miR-1, miR-103-2*, miR-1179, miR-1201, miR-1227, miR-124, miR-1255b, miR-1259, miR-125a-3p, miR-125a-5p, miR-129-3p, miR-129-5p, miR-1296, miR-130b*, miR-132, miR-135b*, miR-138, miR-139-5p, miR-140-3p, miR-141*, miR-142-3p, miR-143, miR-146b-3p, miR-148a, miR-148a*, miR-148b, miR-149, miR-149*, miR-152, miR-1538, m…
