# Supplementary material for: Integrative analysis of miRNA and gene expression reveals regulatory networks in tamoxifen-resistant breast cancer
Source: Oncotarget. 2016 Aug 9;7(35):57239–53. doi: 10.18632/oncotarget.11136 (PMC5302986; doi:10.18632/oncotarget.11136)
Supplement: Supplementary file 3 [file oncotarget-07-57239-s003.xlsx]

## Sheet: Supp Table 5
Supplemental Table 5:
Highly relevant functional miRNA-target relationship inferred by inverse-correlation analysis.
The miRNA-target pairs in the table were selected from the complete list of functional miRNA-targets
due to their significant expression changes in the tamoxifen-resistant cell lines vs. MCF-7/S0.5 cell line.
AASS	miR-153, miR-33b, miR-101*, miR-190b, miR-190, miR-330-3p, miR-548k, miR-181c, miR-337-3p
ABCA12	miR-942
ABCD3	miR-720, miR-33b*, miR-524-5p, miR-580
ACADL	miR-135a, miR-135b, miR-424, miR-548k, miR-503
ACYP1	miR-181b
ADAMTS19	miR-582-5p, miR-203, miR-522, miR-142-3p, miR-152, miR-22
ADCY1	miR-135a, miR-135b, miR-1248, miR-153, miR-101*, miR-342-3p, miR-342-5p, miR-190b, miR-143, miR-600, miR-424, miR-548k, miR-181c, miR-708, miR-1201, miR-101, miR-193a-3p, miR-503, miR-200a
ADIPOR2	miR-524-5p, miR-629*
AEBP2	miR-130b*, miR-339-5p, miR-524-5p, miR-18b, miR-18a
AFF3	miR-93*
AKAP12	miR-34b
AMACR	miR-877*
AMIGO2	miR-149, miR-18b, miR-7, miR-18a
ANK2	miR-342-3p, miR-520d-3p, miR-424, miR-138, miR-628-5p, miR-337-3p, miR-200a
ANK3	miR-942, miR-877*
ANKH	miR-345, miR-33b*, miR-93*
ANKIB1	miR-942, miR-106b
ANKRD57	miR-23b, miR-182*
ANP32E	miR-149*
ANXA1	miR-196a
ANXA11	miR-551b, miR-345, miR-339-5p, miR-7
APBB2	miR-96, miR-590-5p, miR-106b
APOBEC3B	miR-7
APOL2	miR-26a-2*, miR-138, miR-200a
APOLD1	miR-199b-5p, miR-519a, miR-519b-3p, miR-203, miR-212, miR-519e, miR-220b, miR-132, miR-200a*, miR-339-5p, miR-22*
ARHGAP11A	miR-130b*, miR-192*, miR-524-5p
ARHGAP19	miR-130b*, miR-720, miR-149, miR-524-5p, miR-7, miR-181b
ARHGAP29	miR-34b, miR-593
ARHGEF6	miR-199b-5p, miR-582-5p, miR-522, miR-220b, miR-130b*, miR-130b
ARID5B	miR-93*, miR-877*
ARL15	miR-942
ARL6	miR-135a, miR-330-3p, miR-143, miR-181c, miR-628-5p
ARMCX1	miR-424, miR-503, miR-96
ARMCX2	miR-424, miR-138, miR-200a
ARNT2	miR-34b, miR-593, miR-1913
ARSK	miR-33b
ASB9	miR-1248, miR-649
ASCL2	miR-522, miR-629*
ASPH	miR-34b, miR-499-5p
ASPHD2	miR-943, miR-33b, miR-593, miR-1913
ATP10D	miR-135a, miR-135b, miR-190b, miR-548k, miR-1201, miR-96
ATP13A3	miR-149, miR-524-5p, miR-580, miR-18b, miR-7, miR-18a, miR-629*
ATP2C1	miR-196a, miR-577
ATP9A	miR-135a, miR-135b, miR-1248, miR-33b, miR-649, miR-342-5p, miR-190b, miR-548k, miR-708
ATXN1	miR-516a-5p, miR-152, miR-130b*, miR-130b, miR-339-5p, miR-192*, miR-149, miR-524-5p, miR-580, miR-18b, miR-7, miR-18a, miR-210, miR-181b
AURKA	miR-149, miR-149*, miR-629*
B4GALT1	miR-342-5p, miR-330-3p, miR-143, miR-424*, miR-1, miR-424, miR-181c, miR-628-5p
B9D1	miR-205, miR-129*
BACE1	miR-135b, miR-1248, miR-196a, miR-649, miR-1201
BACE2	miR-149
BATF2	miR-135a, miR-342-3p, miR-342-5p, miR-143, miR-708
BAZ1B	miR-491-5p, miR-942
BBS9	miR-1248, miR-23b, miR-182*
BCAS4	miR-149*, miR-7
BCL2	miR-516a-5p, miR-199b-5p, miR-582-5p, miR-519a, miR-519b-3p, miR-203, miR-522, miR-519e, miR-220b, miR-362-5p, miR-22*
BCL2L12	miR-7
BCL3	miR-101*
BET1	miR-942
BEX2	miR-424*, miR-181c, miR-138, miR-628-5p
BID	miR-1248, miR-649, miR-190b
BMPR1B	miR-218, miR-20b, miR-205, miR-628-3p, miR-328, miR-375
BMPR2	miR-943, miR-34b, miR-1248, miR-153, miR-33b, miR-593, miR-649
BRD9	miR-491-5p, miR-378, miR-93*
BTBD11	miR-649, miR-1913
BTBD7	miR-943, miR-34b, miR-593
BTG3	miR-600
C10orf78	miR-106b
C10orf81	miR-577, miR-182*, miR-378, miR-93*, miR-877*
C11orf75	miR-23b
C12orf32	miR-18b, miR-18a
C12orf48	miR-149, miR-580
C13orf31	miR-593, miR-24-1*, miR-577, miR-23b
C13orf34	miR-33b*
C16orf45	miR-943
C16orf75	miR-524-5p, miR-580, miR-33a*
C18orf1	miR-130b*, miR-149, miR-149*, miR-524-5p, miR-580, miR-18b, miR-7, miR-18a, miR-941
C18orf54	miR-149, miR-7, miR-181b
C19orf40	miR-152, miR-130b, miR-720, miR-149, miR-941
C1orf115	miR-199b-5p, miR-212, miR-519e, miR-22, miR-132, miR-362-5p
C1orf43	miR-943, miR-33b, miR-649
C20orf12	miR-135a, miR-143, miR-600, miR-520d-3p, miR-708
C21orf45	miR-1908, miR-524-5p, miR-580
C2orf3	miR-34b
C3orf52	miR-130b, miR-149, miR-524-5p, miR-18b, miR-7, miR-18a
C3orf64	miR-23b
C4orf33	miR-1, miR-548k, miR-337-3p
C5	miR-708
C5orf22	miR-491-5p, miR-93*, miR-106b
C5orf34	miR-22*
C6orf192	miR-424*, miR-181c
C6orf211	miR-152, miR-130b, miR-524-5p, miR-18b, miR-18a
C7orf11	miR-101*
CA12	miR-203, miR-130b, miR-345, miR-18a, miR-580, miR-18b
CA2	miR-218, miR-34b
CA8	miR-362-5p, miR-181b
CABLES1	miR-152, miR-130b, miR-720, miR-1908, miR-20b, miR-181b, miR-449a, miR-205, miR-455-5p, miR-328
CACHD1	miR-943, miR-34b, miR-153
CACNA1D	miR-199b-5p, miR-582-5p, miR-522, miR-519e, miR-142-3p
CALML5	miR-503
CAMK2B	miR-342-3p, miR-138
CANX	miR-649, miR-23b
CAP2	miR-582-5p, miR-203, miR-212, miR-522, miR-132
CASC5	miR-524-5p
CASD1	miR-491-5p, miR-877*
CCDC127	miR-93*
CCDC132	miR-106b
CCDC86	miR-342-5p, miR-708, miR-628-5p, miR-503
CCDC88C	miR-199b-5p, miR-582-5p, miR-522, miR-22, miR-181b
CCNA2	miR-524-5p
CCNB2	miR-580
CCPG1	miR-23b
CCT5	miR-629*, miR-590-5p, miR-106b
CD22	miR-342-5p, miR-424, miR-503
CD36	miR-143, miR-96
CD44	miR-218, miR-943, miR-34b
CD55	miR-34b
CD59	miR-135b, miR-1248, miR-196a, miR-593, miR-24-1*, miR-577, miR-23b, miR-1201, miR-378*
CDC14B	miR-135a, miR-1248, miR-33b, miR-649, miR-424, miR-548k, miR-181c
CDC25C	miR-130b*, miR-524-5p
CDCA8	miR-149*
CDK13	miR-29b
CDK5RAP2	miR-580, miR-18b, miR-18a
CDKN1A	miR-342-5p, miR-424, miR-708, miR-1201, miR-101, miR-200a
CDKN1B	miR-33b*, miR-524-5p, miR-580
CDKN2B	miR-196a, miR-577, miR-23b, miR-93*
CDSN	miR-218
CEBPG	miR-152, miR-130b, miR-192*, miR-149, miR-524-5p, miR-580, miR-181b
CENPA	miR-524-5p, miR-629*
CENPF	miR-33b*
CENPH	miR-524-5p
CENPK	miR-524-5p
CENPM	miR-1908
CENPQ	miR-524-5p
CEP55	miR-149*, miR-524-5p
CERK	miR-943, miR-34b, miR-1913
CHAC1	miR-142-3p
CHEK1	miR-7
CHFR	miR-577
CHN2	miR-153, miR-33b, miR-499-5p
CHST11	miR-524-5p
CHST7	miR-135a, miR-548k, miR-138, miR-337-3p
CHTF18	miR-18b, miR-18a
CIT	miR-149, miR-149*, miR-18b, miR-7
CITED2	miR-153, miR-342-5p, miR-1
CKAP2L	miR-192*, miR-18b, miR-18a
CLCA2	miR-649
CLCN4	miR-342-5p, miR-190b, miR-600, miR-424, miR-708, miR-1201, miR-193a-3p, miR-503, miR-200a
CLDN1	miR-943, miR-23b
CLDN12	miR-378, miR-942, miR-877*, miR-106b
CLDN23	miR-130b*
CLDN4	miR-491-5p
CLMN	miR-130b*, miR-339-5p, miR-720, miR-192*, miR-1908, miR-524-5p, miR-580, miR-181b, miR-33a*, miR-22*
CLPTM1L	miR-491-5p
CLU	miR-1913, miR-378
CMBL	miR-629*, miR-590-5p, miR-106b
COL12A1	miR-551b, miR-130b*, miR-524-5p, miR-580, miR-7, miR-33a*
COL4A3	miR-135a, miR-143, miR-600, miR-520d-3p, miR-101, miR-193a-3p, miR-200a
COL4A4	miR-342-5p, miR-330-3p, miR-143, miR-1, miR-520d-3p, miR-424, miR-26a-2*, miR-708, miR-628-5p, miR-101, miR-503, miR-337-3p
COL4A5	miR-143, miR-548k, miR-181c
COL4A6	miR-1248, miR-153, miR-342-3p, miR-342-5p, miR-200a
COL5A1	miR-218, miR-517b, miR-649
COTL1	miR-182*, miR-1913
CPE	miR-33b
CPT1C	miR-342-3p
CRISPLD1	miR-152, miR-130b*, miR-130b, miR-339-5p, miR-18a, miR-181b, miR-22*
CROT	miR-611, miR-590-5p, miR-106b
CRTAP	miR-218, miR-153, miR-33b, miR-649, miR-190
CSGALNACT1	miR-1248, miR-23b, miR-1201
CSRP1	miR-649, miR-577
CSTA	miR-362-5p
CSTF2T	miR-101*, miR-101, miR-96, miR-200a
CTGF	miR-330-3p, miR-181c, miR-138
CTH	miR-34b
CTNND2	miR-93*
CTSC	miR-199b-5p, miR-582-5p, miR-203, miR-220b, miR-362-5p
CTSO	miR-135a, miR-342-3p, miR-600, miR-424
CXADR	miR-149, miR-33b*, miR-524-5p
CXCL12	miR-152, miR-130b, miR-720, miR-181b, miR-455-5p
CYB561	miR-1248, miR-342-5p, miR-708, miR-1201
CYB5D1	miR-342-3p, miR-330-3p, miR-628-5p, miR-337-3p
CYB5R1	miR-1248, miR-649
CYBRD1	miR-196a, miR-577, miR-942, miR-590-5p, miR-106b
CYFIP2	miR-143, miR-1
CYP1B1	miR-1248, miR-153, miR-33b, miR-649, miR-548k, miR-181c
CYP4B1	miR-24-1*, miR-577
CYP4V2	miR-135a, miR-135b, miR-1248, miR-548k, miR-1201
CYP51A1	miR-577, miR-23b
DACH1	miR-130b, miR-181b, miR-22*
DAP	miR-378*, miR-942, miR-93*
DBF4	miR-106b
DBN1	miR-218
DCLK1	miR-30a
DCLRE1B	miR-649
DDX11	miR-149*
DDX5	miR-342-3p, miR-1, miR-520d-3p, miR-181c
DDX58	miR-135a, miR-600, miR-181c, miR-101, miR-193a-3p
DDX60	miR-101*, miR-143, miR-424*, miR-548k, miR-181c
DEGS1	miR-33b, miR-190b, miR-143
DENND2C	miR-1201, miR-190b
DEPDC1B	miR-524-5p
DERA	miR-629*
DIDO1	miR-135b, miR-95, miR-1248, miR-33b, miR-548k, miR-1201
DIS3L2	miR-342-5p, miR-424, miR-138, miR-628-5p
DLL1	miR-130b
DLX2	miR-95, miR-1201
DNAJC21	miR-942, miR-877*, miR-106b
DOCK10	miR-200a
DOCK8	miR-942
DPY19L1	miR-135b, miR-1248, miR-153, miR-33b, miR-1201, miR-548k
DPYD	miR-153, miR-33b
DSC2	miR-218, miR-328
DUSP16	miR-345, miR-149, miR-524-5p, miR-18b, miR-18a
DUSP2	miR-455-3p, miR-328
DUSP3	miR-135a, miR-135b, miR-95, miR-101*, miR-600, miR-424, miR-548k, miR-708, miR-1201, miR-503, miR-96
DUSP6	miR-1248, miR-33b, miR-649
DYNC1I1	miR-491-5p, miR-942
DYRK4	miR-524-5p
DZIP3	miR-34b
EEF1A2	miR-378
EFNB2	miR-218, miR-34b, miR-153, miR-33b
EFS	miR-522, miR-130b, miR-18a, miR-181b, miR-18b
EGLN3	miR-1913
EGR2	miR-190, miR-330-3p, miR-424*, miR-548k, miR-181c, miR-138, miR-708, miR-200a
EIF2AK4	miR-181b
EIF4EBP1	miR-551b, miR-18a
EIF5	miR-135b, miR-153, miR-33b, miR-649, miR-190b, miR-548k
ELF4	miR-943
ELF5	miR-135a, miR-101*, miR-143, miR-600, miR-548k, miR-628-5p, miR-101
ELK3	miR-135b, miR-1248, miR-23b, miR-182*
ELL2	miR-153, miR-33b, miR-342-5p, miR-424, miR-548k, miR-708, miR-1201, miR-101
ELOVL2	miR-203, miR-519e, miR-152, miR-22, miR-130b, miR-339-5p, miR-18a, miR-181b
EMCN	miR-582-5p, miR-196b
ENPP5	miR-143
ENTPD3	miR-1248, miR-33b
EPAS1	miR-196a, miR-577, miR-23b
EPB41L1	miR-152, miR-130b*, miR-130b, miR-149, miR-1908, miR-524-5p, miR-580, miR-18b, miR-18a, miR-210
EPB41L2	miR-196a, miR-649, miR-1201
EPB41L4A	miR-149*
EPHA1	miR-342-5p, miR-424
EPHA4	miR-135a, miR-135b, miR-1248, miR-342-3p, miR-342-5p, miR-548k, miR-181c, miR-708, miR-1201, miR-193a-3p
EPHA7	miR-135a, miR-342-3p, miR-600, miR-520d-3p, miR-424, miR-181c, miR-101, miR-200a
ESR1	miR-582-5p, miR-519a, miR-519b-3p, miR-203, miR-522, miR-519e, miR-220b, miR-22, miR-362-5p
ETV5	miR-943, miR-649, miR-1913
EXOSC8	miR-524-5p
EYA2	miR-1248, miR-593
EYA4	miR-135a, miR-143, miR-101, miR-503, miR-106b
F2RL1	miR-649, miR-182*
FADS1	miR-652, miR-182*, miR-1201, miR-378*
FAM105B	miR-491-5p, miR-942, miR-590-5p, miR-93*, miR-877*, miR-106b
FAM113B	miR-524-5p
FAM119A	miR-519e, miR-152, miR-22, miR-362-5p, miR-345, miR-339-5p, miR-181b
FAM40B	miR-943, miR-1248, miR-153
FAM43A	miR-1913
FAM49B	miR-196a
FANCD2	miR-18b, miR-18a, miR-181b
FBN2	miR-149, miR-524-5p, miR-580, miR-181b
FBXO41	miR-130b*, miR-130b, miR-339-5p, miR-192*, miR-149, miR-18a, miR-941, miR-210, miR-181b
FBXO5	miR-524-5p, miR-580, miR-181b
FBXO6	miR-424*
FDFT1	miR-424, miR-548k, miR-181c, miR-708
FEZ1	miR-1248, miR-424, miR-181c
FGF13	miR-96
FKBP14	miR-34b, miR-593, miR-649
FLT3	miR-524-5p
FNIP2	miR-135b, miR-1248
FOSL2	miR-135a, miR-342-3p, miR-342-5p, miR-143, miR-424, miR-548k, miR-138, miR-708, miR-193a-3p, miR-503
FOXC1	miR-517c, miR-522, miR-345, miR-149, miR-524-5p
FOXM1	miR-149, miR-149*, miR-7
FOXO1	miR-649, miR-1913
FPGT	miR-520d-3p, miR-101
FRK	miR-342-3p, miR-330-3p, miR-1
FRMD7	miR-577
FRY	miR-1913
FSIP1	miR-152, miR-130b
FUT11	miR-577, miR-942
FYN	miR-33b, miR-342-5p
FZD1	miR-611, miR-577, miR-378, miR-378*, miR-877*, miR-106b
FZD7	miR-34b, miR-593
FZD8	miR-943, miR-517b
GAB2	miR-152, miR-339-5p, miR-192*, miR-149, miR-1908, miR-18b, miR-18a, miR-181b
GABBR2	miR-611, miR-196a, miR-182*, miR-1201, miR-378, miR-378*
GALC	miR-135a, miR-135b, miR-1248, miR-342-5p, miR-143, miR-600, miR-424*, miR-424, miR-548k, miR-101, miR-503
GALNT6	miR-342-3p, miR-342-5p, miR-548k, miR-138, miR-708, miR-337-3p, miR-200a
GATA4	miR-520d-3p
GATAD1	miR-96, miR-378*, miR-106b
GBP3	miR-101*, miR-96
GCLM	miR-23b, miR-1913
GCNT1	miR-34b, miR-1913
GFPT1	miR-720
GFRA1	miR-519a, miR-203, miR-517c, miR-522, miR-142-3p, miR-22, miR-130b*, miR-339-5p, miR-215, miR-181b, miR-22*, miR-192*, miR-941
GGT6	miR-519a, miR-519b-3p, miR-152, miR-362-5p
GIT2	miR-943, miR-34b, miR-517b, miR-593, miR-1913
GLDN	miR-218, miR-34b
GLI3	miR-943, miR-34b, miR-153, miR-649, miR-499-5p
GNB4	miR-192*, miR-181b, miR-455-5p, miR-20b
GOLM1	miR-101*, miR-548k
GOLPH3	miR-877*, miR-106b
GPC6	miR-582-5p, miR-519a, miR-203, miR-519e, miR-152, miR-130b, miR-181b, miR-192
GPNMB	miR-593
GPR115	miR-135b, miR-378*
GPR126	miR-7
GPR137B	miR-106b
GPR158	miR-199b-5p, miR-519b-3p, miR-203, miR-22
GPR64	miR-1248, miR-33b
GPR98	miR-34b
GPRC5A	miR-1201, miR-378*
GPT2	miR-149, miR-149*, miR-524-5p, miR-7, miR-181b
GPX3	miR-196a
GRAMD1C	miR-590-5p, miR-877*
GRAMD3	miR-1248, miR-33b, miR-649
GREB1	miR-582-5p, miR-203, miR-220b, miR-152, miR-22, miR-130b*, miR-215, miR-181b, miR-192
GRK6	miR-149, miR-1908
GSG2	miR-580
GTPBP10	miR-106b
GULP1	miR-582-5p, miR-203, miR-522, miR-362-5p, miR-33a*
H1FX	miR-551b
H2AFJ	miR-33b*, miR-18b, miR-7, miR-18a, miR-629*
HCFC2	miR-943, miR-24-1*, miR-577
HCP5	miR-342-5p, miR-330-3p, miR-143, miR-520d-3p, miR-26a-2*, miR-628-5p
HDGFRP3	miR-23b
HDLBP	miR-342-5p, miR-190, miR-143, miR-424, miR-708, miR-628-5p, miR-193a-3p
HERPUD2	miR-652
HHIPL2	miR-135b
HIP1	miR-577, miR-182*, miR-491-5p, miR-378*, miR-942, miR-877*, miR-106b
HIPK1	miR-135b, miR-1248, miR-577, miR-23b
HIST1H2BD	miR-1248, miR-101*, miR-548k
HIST2H2BE	miR-424, miR-708
HJURP	miR-524-5p
HLA-C	miR-181c
HLA-E	miR-143
HMGB1	miR-524-5p
HMGB2	miR-524-5p, miR-181b
HOXB6	miR-877*
HSD17B1	miR-193a-3p
HSPC159	miR-130b, miR-149, miR-181b
IDI1	miR-708
IDS	miR-196a, miR-577, miR-23b, miR-378*
IER3	miR-153, miR-342-3p, miR-708
IFI44L	miR-135a, miR-101*, miR-342-5p, miR-143, miR-600, miR-424*, miR-548k, miR-181c, miR-1201, miR-193a-3p
IFIT1	miR-600
IFNB1	miR-138
IFRD1	miR-524-5p, miR-181b
IGF1R	miR-152, miR-455-5p
IGFBP4	miR-519b-3p, miR-22
IL15	miR-101*, miR-424, miR-101, miR-200a
IL20	miR-582-5p, miR-215, miR-192
INTU	miR-337-3p
IQGAP3	miR-580, miR-18b, miR-7, miR-18a
IRF6	miR-1248, miR-23b
IRF9	miR-600
IRS2	miR-152, miR-192*, miR-181b
IRX2	miR-942, miR-93*
IRX4	miR-942, miR-877*
ITFG2	miR-7, miR-941
ITGA6	miR-593
ITGAE	miR-149
ITPR1	miR-577
JAG1	miR-524-5p, miR-580
JAZF1	miR-1248, miR-196a, miR-33b, miR-23b
JPH1	miR-339-5p, miR-720, miR-181b, miR-22*
JPH3	miR-342-5p, miR-101
JUB	miR-152, miR-130b, miR-524-5p, miR-18b, miR-18a
JUP	miR-342-5p, miR-424, miR-708
KBTBD2	miR-135b
KBTBD8	miR-1248, miR-153, miR-23b
KCNE4	miR-101*, miR-342-3p, miR-342-5p, miR-330-3p, miR-424, miR-138, miR-708
KCNH7	miR-143, miR-600, miR-138
KCNJ3	miR-522, miR-33a*
KCNK5	miR-522, miR-362-5p
KCTD12	miR-135a, miR-135b, miR-600, miR-101, miR-96
KCTD6	miR-152, miR-192*
KDELR1	miR-149*
KIAA0513	miR-135b, miR-1248, miR-196a, miR-593, miR-577, miR-378
KIAA0895	miR-1248, miR-190b, miR-548k
KIAA0947	miR-942, miR-877*, miR-106b
KIAA1211	miR-152, miR-130b*, miR-130b, miR-192*, miR-524-5p, miR-580, miR-18b, miR-7, miR-18a, miR-181b, miR-33a*, miR-22*
KIAA1324	miR-519e
KIAA1324L	miR-577
KIAA1467	miR-629*, miR-33a*
KIF11	miR-149*
KIF14	miR-524-5p, miR-580
KIF15	miR-149, miR-524-5p
KIF23	miR-7, miR-191*
KIF4A	miR-149
KIF5C	miR-153, miR-33b, miR-649, miR-499-5p
KITLG	miR-149, miR-7
KL	miR-577, miR-942, miR-590-5p
KLF6	miR-149*, miR-7
KMO	miR-106b
KRT80	miR-611, miR-1248, miR-24-1*, miR-577, miR-23b, miR-1201, miR-378
L1CAM	miR-196a
LAD1	miR-593, miR-182*, miR-378*
LAMP2	miR-519a, miR-519b-3p, miR-203, miR-212, miR-522, miR-519e, miR-220b, miR-22, miR-132, miR-362-5p, miR-22*
LAT2	miR-590-5p
LDLR	miR-135a, miR-135b, miR-1248, miR-153, miR-649, miR-1201
LEPR	miR-378, miR-590-5p
LGMN	miR-593
LHFP	miR-101, miR-200a
LIMCH1	miR-34b
LMLN	miR-30a
LMTK2	miR-877*
LOXL2	miR-1913
LPCAT1	miR-942
LPCAT2	miR-34b
LSM5	miR-943, miR-34b
LYN	miR-1248, miR-33b
LYPD1	miR-424*, miR-193a-3p
MAFB	miR-1248, miR-33b, miR-499-5p, miR-548k
MAGEE1	miR-193a-3p
MAGI2	miR-491-5p, miR-590-5p, miR-106b
MAGOHB	miR-130b, miR-149, miR-580, miR-7, miR-181b
MALL	miR-652
MAN1A1	miR-203, miR-142-3p
MAN1C1	miR-649
MAN2A1	miR-649
MAP1B	miR-943, miR-1248, miR-153, miR-33b, miR-593, miR-649, miR-23b
MAPRE2	miR-135a, miR-135b, miR-143, miR-600
2003-03-01	miR-34b, miR-517b, miR-593, miR-649
MAST4	miR-212, miR-132
MBD2	miR-519a, miR-524-5p, miR-181b, miR-33a*
MBP	miR-519a, miR-522, miR-152, miR-130b*, miR-345, miR-149, miR-524-5p, miR-580, miR-7, miR-181b, miR-629*, miR-33a*, miR-22*
MCM10	miR-149, miR-524-5p, miR-580, miR-7
MED13L	miR-330-3p, miR-424*, miR-520d-3p, miR-138, miR-337-3p, miR-200a
MED24	miR-342-5p, miR-708
MEIS2	miR-23b, miR-182*
METTL10	miR-130b*, miR-149, miR-524-5p, miR-181b
METTL4	miR-519a, miR-130b, miR-524-5p
MFI2	miR-1908
MGAT4A	miR-942, miR-590-5p, miR-877*, miR-106b
MGLL	miR-218, miR-205, miR-455-5p, miR-574-3p
MGP	miR-152
MICALL2	miR-193a-3p
MID2	miR-1, miR-26a-2*, miR-548k, miR-181c, miR-708, miR-193a-3p, miR-200a
MKI67	miR-33b*, miR-629*
MLF1IP	miR-18b, miR-18a
MLL	miR-135b, miR-1248, miR-33b, miR-649, miR-1201
MNS1	miR-524-5p
MOCS3	miR-342-3p, miR-190b, miR-1201
MPPED2	miR-362-5p
MRPL49	miR-1201
MSX2	miR-1908, miR-149*, miR-524-5p, miR-580, miR-7
MTERF	miR-182*, miR-23b*, miR-877*
MTHFD2	miR-192*, miR-149, miR-22*
MTRR	miR-96, miR-877*
MUC20	miR-143, miR-96
MXD1	miR-218, miR-34b
MYADM	miR-130b, miR-720, miR-1908
MYBL2	miR-149*
MYLK	miR-649, miR-499-5p, miR-548k
MYO10	miR-24-1*, miR-942, miR-106b
N4BP3	miR-593, miR-577, miR-378, miR-378*
NAP1L3	miR-33b
NAT14	miR-152, miR-130b, miR-192
NAV1	miR-652, miR-196a, miR-593, miR-24-1*, miR-577, miR-23b, miR-182*, miR-1913, miR-378, miR-378*
NBPF3	miR-524-5p, miR-580, miR-18b, miR-18a, miR-181b
NCAPD2	miR-33b*
NCAPG	miR-181b, miR-629*
NCAPH	miR-149*
NDE1	miR-149, miR-580, miR-7, miR-941
NDRG1	miR-149, miR-524-5p, miR-18b, miR-18a
NEK2	miR-629*
NEK6	miR-153
NFIA	miR-1908, miR-455-5p
NGEF	miR-1201
NLRC5	miR-190b, miR-1201, miR-200a
NMU	miR-580
NOG	miR-593
NPNT	miR-149*
NPY1R	miR-582-5p, miR-203, miR-212, miR-522, miR-132
NPY5R	miR-203
NR2F2	miR-130b*, miR-339-5p, miR-192*, miR-524-5p, miR-7
NR3C1	miR-519a, miR-522, miR-130b, miR-192*, miR-524-5p, miR-580, miR-18b, miR-18a, miR-181b, miR-33a*
NR4A3	miR-153, miR-342-3p, miR-330-3p, miR-1, miR-548k, miR-181c, miR-138, miR-499-5p
NRBF2	miR-196a, miR-877*, miR-106b
NRG2	miR-491-5p
NSUN2	miR-590-5p
NT5C3	miR-33b
NTN1	miR-519a, miR-522, miR-519e, miR-220b, miR-152, miR-22, miR-130b, miR-339-5p, miR-210
NTRK2	miR-196b, miR-342-3p, miR-342-5p, miR-190, miR-330-3p, miR-1, miR-520d-3p, miR-424, miR-181c, miR-138, miR-708, miR-628-5p, miR-193a-3p, miR-30a
NUAK1	miR-943, miR-34b, miR-593, miR-1913
NUDT1	miR-941
NUDT7	miR-135a, miR-135b
NUF2	miR-524-5p
NUFIP2	miR-135a, miR-135b, miR-1248, miR-153, miR-33b, miR-101*, miR-190b, miR-424*, miR-424, miR-548k, miR-181c, miR-708, miR-1201, miR-101, miR-193a-3p
NUPR1	miR-149
OAS2	miR-135a, miR-101*, miR-143, miR-600, miR-424, miR-708, miR-101, miR-96, miR-200a
OASL	miR-708, miR-193a-3p
ODZ3	miR-218, miR-499-5p
OLFML2A	miR-342-3p, miR-342-5p, miR-330-3p, miR-1, miR-26a-2*, miR-548k, miR-181c, miR-138, miR-30a
OLFML3	miR-708, miR-193a-3p, miR-337-3p, miR-200a
ONECUT2	miR-152, miR-130b, miR-720, miR-210, miR-181b, miR-455-5p, miR-142-3p, miR-215, miR-20b, miR-205, miR-192, miR-375
OPN3	miR-132
OSTM1	miR-135a, miR-135b, miR-190b, miR-548k, miR-101
PAG1	miR-34b, miR-593
PALLD	miR-34b
PARD6G	miR-181b, miR-455-5p
PARP10	miR-628-5p
PARP12	miR-342-3p, miR-424, miR-548k
PARP14	miR-135a, miR-342-3p, miR-190b, miR-600, miR-424, miR-548k, miR-193a-3p, miR-503
PARP2	miR-191*
PARP8	miR-519b-3p, miR-203, miR-522
PBK	miR-130b*, miR-192*, miR-524-5p
PCDH20	miR-342-3p, miR-181c, miR-138, miR-708, miR-628-5p, miR-337-3p
PCDH7	miR-524-5p, miR-580, miR-181b
PCDH8	miR-153, miR-101
PCDHA2	miR-153, miR-330-3p, miR-424, miR-548k, miR-181c, miR-708, miR-200a
PCK2	miR-580, miR-18a
PCLO	miR-143, miR-600, miR-424, miR-96, miR-200a
PCP4L1	miR-135a, miR-135b, miR-1248
PCSK6	miR-943
PDCD6	miR-590-5p
PDE4D	miR-943, miR-34b
PDK4	miR-96, miR-491-5p, miR-942, miR-106b
PDLIM2	miR-152, miR-130b, miR-149, miR-524-5p, miR-181b
PDXK	miR-149, miR-149*, miR-7
PDZD2	miR-130b*, miR-524-5p, miR-580, miR-18b, miR-7, miR-18a, miR-33a*
PERP	miR-190b, miR-143, miR-600, miR-503
PEX13	miR-130b, miR-181b, miR-22*
PGR	miR-516a-5p, miR-582-5p, miR-519a, miR-203, miR-522, miR-519e, miR-220b, miR-152, miR-22, miR-130b*, miR-130b, miR-339-5p, miR-215, miR-181b, miR-192
PHLDA1	miR-652, miR-135b, miR-1248, miR-153, miR-649, miR-23b, miR-1201
PHTF1	miR-153
PIK3R1	miR-943, miR-34b, miR-1913
PION	miR-135a, miR-135b, miR-378
PITX1	miR-342-5p, miR-143
PJA1	miR-190b
PKHD1	miR-342-3p, miR-600, miR-1, miR-520d-3p, miR-424, miR-101, miR-503, miR-200a
PKIB	miR-152, miR-181b
PKP2	miR-149, miR-33b*, miR-7
PLAC8	miR-649
PLAU	miR-593, miR-23b
PLCXD2	miR-190, miR-424*, miR-1, miR-548k, miR-337-3p, miR-30a, miR-499-5p
PLCXD3	miR-153, miR-33b, miR-499-5p, miR-342-3p, miR-190, miR-330-3p, miR-548k, miR-181c, miR-30a
PLEKHF2	miR-93*, miR-106b
PLEKHG1	miR-23b
PLEKHH2	miR-34b, miR-33b
PLXND1	miR-629*
PM20D2	miR-522, miR-130b*, miR-200a*, miR-339-5p, miR-18a, miR-524-5p, miR-580, miR-33a*
PML	miR-342-3p, miR-342-5p, miR-143, miR-1, miR-424, miR-181c, miR-138, miR-708, miR-1201, miR-193a-3p, miR-503, miR-337-3p
PNO1	miR-593
POLR3B	miR-590-5p
PON2	miR-106b
POU3F2	miR-190, miR-330-3p, miR-424*, miR-1, miR-520d-3p, miR-424, miR-26a-2*, miR-181c, miR-628-5p, miR-200a
PPFIBP1	miR-593
PPHLN1	miR-149, miR-7
PPM1E	miR-1908, miR-20b, miR-205
PPM1K	miR-582-5p, miR-519a, miR-203, miR-522, miR-220b, miR-22, miR-130b, miR-210, miR-192
PPP1R9A	miR-600, miR-96, miR-491-5p, miR-106b
PPP1R9B	miR-96, miR-491-5p, miR-378, miR-106b
PRC1	miR-580
PRIC285	miR-342-5p, miR-1, miR-424, miR-138, miR-708
PRICKLE2	miR-135b, miR-1248, miR-196a, miR-153, miR-33b, miR-593, miR-649, miR-23b, miR-182*
PRKAR2B	miR-130b*, miR-524-5p, miR-580, miR-181b, miR-22*
PRKCA	miR-135b, miR-95, miR-1248, miR-196a, miR-23b, miR-182*, miR-548k
PRKD1	miR-200a
PRKD3	miR-33b*, miR-149*, miR-7
PROCR	miR-181c, miR-708
PRODH	miR-342-5p
PROS1	miR-101, miR-96
PRSS16	miR-600, miR-548k, miR-708
PSRC1	miR-7, miR-181b
PTEN	miR-942, miR-93*, miR-106b
PTGES	miR-330-3p, miR-193a-3p
PTPLAD2	miR-942, miR-877*
PTPN1	miR-342-3p, miR-342-5p, miR-330-3p, miR-1, miR-548k, miR-29b
PTPN12	miR-93*, miR-106b
PTPN21	miR-24-1*, miR-577, miR-23b
PTPRG	miR-499-5p
PTTG1	miR-524-5p
QPRT	miR-143, miR-520d-3p, miR-424
RAB27B	miR-33b*, miR-629*
RAB31	miR-152, miR-130b*, miR-130b, miR-339-5p, miR-149, miR-524-5p, miR-580, miR-33a*
RABGEF1	miR-590-5p, miR-93*
RACGAP1	miR-130b*, miR-149
RAD51	miR-152, miR-130b
RAD51AP1	miR-580, miR-18b, miR-18a, miR-181b, miR-629*
RAD52	miR-551b, miR-339-5p, miR-524-5p
RAD54B	miR-524-5p
RAMP1	miR-22
RAPGEF1	miR-149, miR-941
RAPGEFL1	miR-520d-3p, miR-424, miR-138, miR-708, miR-337-3p
RASSF5	miR-593, miR-23b
RBM24	miR-582-5p, miR-203
RDX	miR-548k, miR-181c, miR-708, miR-200a
REEP1	miR-943
RGAG4	miR-135b, miR-1248
RGS2	miR-342-3p, miR-600, miR-26a-2*, miR-101, miR-193a-3p, miR-96, miR-200a
RILPL2	miR-23b
RIMS2	miR-135a, miR-138, miR-628-5p
RMND5A	miR-152, miR-130b*, miR-130b, miR-149, miR-1908, miR-524-5p, miR-181b
RNASEN	miR-106b
RND1	miR-1248, miR-182*, miR-1913
RNF146	miR-342-3p, miR-330-3p, miR-548k, miR-181c, miR-193a-3p
RPRM	miR-33b, miR-424*, miR-424
RSPH1	miR-33b
RTP4	miR-101*
S100A10	miR-1248
S100A4	miR-519a, miR-519b-3p, miR-519e
SALL4	miR-143, miR-600, miR-424, miR-1201
SAMD4A	miR-593
SCD5	miR-590-5p, miR-877*, miR-106b
SCHIP1	miR-34b
SCIN	miR-20b, miR-205, miR-363, miR-328
SEC14L1	miR-135a, miR-135b, miR-190b, miR-600, miR-424, miR-548k, miR-708, miR-503, miR-96
SEMA3B	miR-181c, miR-503
SEMA3E	miR-577, miR-182*, miR-378*, miR-877*, miR-106b
SEMA6D	miR-943, miR-34b, miR-593
SENP1	miR-149, miR-149*
SENP8	miR-942, miR-106b
SEPHS1	miR-524-5p, miR-18b, miR-33a*
2010-09-01	miR-943, miR-23b
2007-09-01	miR-153, miR-33b
SERPINA1	miR-190, miR-330-3p, miR-181c
SERPINB9	miR-593, miR-1913
SESTD1	miR-196a, miR-577, miR-23b, miR-378, miR-378*
SGK1	miR-582-5p, miR-522, miR-142-3p
SGPP1	miR-181b, miR-455-5p
SH3BGRL	miR-135b, miR-196a, miR-649
SHMT2	miR-149, miR-524-5p
SIN3A	miR-218, miR-153, miR-499-5p
SLC1A2	miR-199b-5p, miR-519b-3p, miR-212, miR-522, miR-519e, miR-132, miR-362-5p, miR-345
SLC1A3	miR-190, miR-1, miR-200a
SLC1A4	miR-130b, miR-149
SLC22A15	miR-33b, miR-342-3p, miR-342-5p, miR-600, miR-424, miR-548k, miR-181c, miR-101, miR-503, miR-200a
SLC25A13	miR-577, miR-378, miR-106b
SLC25A18	miR-943
SLC25A46	miR-135a, miR-548k, miR-200a
SLC35B4	miR-95, miR-1248, miR-153, miR-33b, miR-190b, miR-190, miR-548k, miR-181c, miR-499-5p
SLC38A10	miR-649, miR-342-3p, miR-424, miR-181c, miR-708
SLC41A2	miR-593
SLC47A1	miR-600, miR-1201
SLC4A5	miR-130b, miR-941
SLC6A14	miR-590-5p, miR-877*
SLC7A11	miR-149, miR-7, miR-210
SLC9A3R1	miR-342-5p, miR-600
SLCO2A1	miR-218, miR-593
SLCO4C1	miR-149, miR-524-5p, miR-7
SLIT2	miR-22
SLITRK4	miR-582-5p
SLITRK6	miR-218, miR-129*, miR-363
SMAD3	miR-135b, miR-23b
SMARCA1	miR-34b
SMCHD1	miR-522, miR-130b, miR-524-5p, miR-580, miR-7, miR-181b
SMEK2	miR-519a, miR-522, miR-345, miR-524-5p, miR-580, miR-33a*
SNAI2	miR-593
SNX9	miR-23b
SOBP	miR-342-3p, miR-181c, miR-138, miR-30a
SP3	miR-181b
SPC25	miR-149*, miR-580
SPEF2	miR-96, miR-590-5p
SPG20	miR-342-3p, miR-330-3p, miR-424*, miR-520d-3p, miR-424, miR-548k, miR-181c, miR-628-5p, miR-337-3p, miR-30a, miR-200a
SPINK4	miR-135a
SPOCK1	miR-943, miR-34b, miR-593
SPRED1	miR-943, miR-1248, miR-196a, miR-153, miR-593, miR-649
SPRED2	miR-720, miR-149, miR-1908, miR-149*, miR-524-5p, miR-7, miR-941
SPTLC1	miR-23b, miR-378*
SRD5A1	miR-577, miR-491-5p, miR-590-5p
ST8SIA4	miR-345, miR-33a*
STARD3NL	miR-33b, miR-190b, miR-190, miR-548k, miR-181c
STAT1	miR-135a, miR-135b, miR-1248, miR-548k, miR-181c, miR-101
STC2	miR-196b
STEAP3	miR-135a, miR-101*, miR-342-3p, miR-342-5p, miR-143, miR-424, miR-708, miR-193a-3p, miR-337-3p
STMN3	miR-149*
STXBP4	miR-135a, miR-143, miR-600, miR-503
STXBP5	miR-943, miR-593, miR-1913
STYXL1	miR-942
SULF2	miR-1248, miR-101*
SUSD4	miR-220b, miR-362-5p, miR-33a*
SVIL	miR-524-5p, miR-580
SYNPO2	miR-135a, miR-135b, miR-600, miR-1201, miR-101, miR-503, miR-96, miR-491-5p, miR-378*, miR-590-5p, miR-106b
SYNPO2L	miR-342-3p, miR-342-5p, miR-600, miR-520d-3p, miR-181c, miR-193a-3p, miR-200a
SYT12	miR-1913
SYTL2	miR-600, miR-503
SYTL4	miR-199b-5p, miR-519a, miR-519b-3p, miR-212, miR-522, miR-181b
TAF5	miR-181b
TANC2	miR-342-3p, miR-342-5p, miR-330-3p, miR-424*, miR-520d-3p, miR-424, miR-26a-2*, miR-548k, miR-181c, miR-708, miR-193a-3p, miR-337-3p, miR-200a
TAOK3	miR-190, miR-330-3p, miR-1, miR-628-5p
TAP1	miR-101*, miR-181c, miR-708, miR-101
TAP2	miR-135a, miR-33b, miR-342-3p, miR-342-5p, miR-330-3p, miR-143, miR-424, miR-548k, miR-181c, miR-101, miR-200a
TARSL2	miR-577, miR-101
TBC1D8	miR-130b
TBL2	miR-491-5p, miR-93*
TBX3	miR-593, miR-649, miR-1913
TCF7L1	miR-218
TDRKH	miR-499-5p
TERF2	miR-652
TEX14	miR-708, miR-30a
TFDP1	miR-33b*
TFPI2	miR-101*, miR-342-3p, miR-424, miR-503
TFR2	miR-611, miR-23b
TFRC	miR-577, miR-23b
TGFA	miR-152, miR-130b, miR-149, miR-181b, miR-455-5p
TGFB2	miR-593
TGFBR2	miR-218, miR-943
TGFBR3	miR-342-3p, miR-342-5p, miR-330-3p, miR-1, miR-424, miR-181c, miR-138, miR-628-5p, miR-193a-3p, miR-200a
THBD	miR-34b, miR-1248, miR-153, miR-33b, miR-1913
THBS1	miR-1913
THSD4	miR-142-3p, miR-1203, miR-22
TIMELESS	miR-551b, miR-149, miR-181b
TLE1	miR-524-5p, miR-191*
TLR2	miR-548k
TMEM106C	miR-7
TMEM140	miR-135a, miR-143
TMTC2	miR-34b, miR-649, miR-1913
TNFAIP3	miR-1, miR-424, miR-138, miR-1201, miR-101, miR-193a-3p, miR-503, miR-337-3p, miR-200a
TNFAIP8	miR-524-5p
TNFRSF11B	miR-942, miR-590-5p
TNFRSF12A	miR-1913
TOX3	miR-135a, miR-190b, miR-600, miR-548k, miR-1201, miR-101
TPBG	miR-516a-5p
TPM1	miR-424*, miR-548k, miR-138
TPST1	miR-93*
TPST2	miR-593
TRIB2	miR-649
TRIB3	miR-524-5p, miR-18b, miR-18a, miR-629*
TRIM14	miR-342-5p, miR-190, miR-330-3p, miR-1, miR-424, miR-548k, miR-138, miR-708, miR-628-5p, miR-337-3p
TRIM21	miR-143, miR-1, miR-520d-3p
TRIM25	miR-342-3p, miR-342-5p, miR-143, miR-424, miR-181c, miR-708, miR-1201, miR-101, miR-193a-3p, miR-503, miR-200a
TRIM33	miR-95, miR-153, miR-649, miR-190, miR-548k, miR-181c, miR-30a
TRIM45	miR-199b-5p, miR-212, miR-220b, miR-152
TRIM7	miR-339-5p
TRIP13	miR-629*
TSPYL5	miR-135a, miR-330-3p, miR-143, miR-600, miR-548k, miR-138, miR-708, miR-193a-3p, miR-200a
TSTA3	miR-328
TTC30B	miR-200a
TTC7A	miR-130b, miR-149, miR-149*, miR-524-5p, miR-580, miR-18b, miR-7, miR-18a
TTC7B	miR-191*
TTK	miR-524-5p
TUBB6	miR-152, miR-130b*, miR-130b
TUFT1	miR-943, miR-34b, miR-1913
TXLNB	miR-342-3p, miR-143, miR-1, miR-520d-3p, miR-424
TYW1	miR-577, miR-877*
UBE2E2	miR-524-5p
UBE2J1	miR-943
UBE3B	miR-34b
UGT3A1	miR-491-5p, miR-590-5p
ULBP2	miR-153
UPK3B	miR-378*
VANGL1	miR-196a, miR-593, miR-577, miR-23b, miR-182*, miR-1913, miR-378*
VIL1	miR-193a-3p
VPS41	miR-190b, miR-143, miR-424, miR-548k, miR-181c, miR-708, miR-503
WASF3	miR-34b, miR-1913
WBP11	miR-130b*, miR-33b*, miR-524-5p
WDHD1	miR-130b*, miR-149
WDR33	miR-199b-5p, miR-582-5p, miR-519a, miR-519b-3p, miR-203, miR-522, miR-519e, miR-220b, miR-152, miR-22, miR-215, miR-192, miR-22*
WEE1	miR-130b, miR-192*, miR-524-5p, miR-191*
WHSC1	miR-199b-5p, miR-519a, miR-519b-3p, miR-203, miR-212, miR-522, miR-519e, miR-132, miR-345, miR-200a*, miR-339-5p
WIPF1	miR-943, miR-23b
WSB2	miR-517b
WWP1	miR-149, miR-524-5p, miR-7
XAF1	miR-135a, miR-101*, miR-143, miR-1, miR-520d-3p, miR-26a-2*, miR-708, miR-628-5p, miR-337-3p
XK	miR-943, miR-649, miR-23b
YEATS4	miR-524-5p
YWHAG	miR-96, miR-378, miR-942, miR-877*
ZAK	miR-34b, miR-33b, miR-593, miR-649, miR-1913, miR-499-5p
ZBTB10	miR-18b, miR-7, miR-18a, miR-33a*
ZBTB2	miR-149, miR-524-5p, miR-580, miR-181b
ZFP36L2	miR-182*, miR-1201, miR-378, miR-101
ZIC2	miR-720, miR-1908, miR-149*, miR-524-5p, miR-18b, miR-18a
ZMAT1	miR-200a
ZMYM5	miR-517b
ZNF253	miR-135b, miR-23b
ZNF257	miR-23b
ZNF385B	miR-330-3p, miR-181c, miR-708, miR-628-5p, miR-193a-3p
ZNF430	miR-652, miR-135b, miR-23b
ZNF496	miR-220b
ZNF596	miR-23b
ZNF654	miR-218, miR-34b
ZNF711	miR-519a, miR-519b-3p, miR-212, miR-519e, miR-132
ZNF92	miR-23b
ZNFX1	miR-342-5p, miR-200a
ZNRF2	miR-203, miR-522, miR-130b*, miR-339-5p, miR-181b, miR-33a*
ZYX	miR-649
